# Supplementary material for: Two tigers cannot live on the same mountain: The impact of the second largest shareholder on controlling shareholder’s tunneling behavior
Source: PLoS One. 2023 Jun 28;18(6):e0287642. doi: 10.1371/journal.pone.0287642 (PMC10306202; doi:10.1371/journal.pone.0287642)
Supplement: S1 File — (ZIP) [file pone.0287642.s001.zip]

Archive with 17 entries (16 files):
- Supporting Information - CompressedZIP File Archive/Data.dta
- Supporting Information - CompressedZIP File Archive/Do file.do
- Supporting Information - CompressedZIP File Archive/Results/
- Supporting Information - CompressedZIP File Archive/Results/PSM_match_post.wmf
- Supporting Information - CompressedZIP File Archive/Results/PSM_match_pre.wmf
- Supporting Information - CompressedZIP File Archive/Results/Table 10. Alternative measures of the CS's tunnelling behavior.csv
- Supporting Information - CompressedZIP File Archive/Results/Table 10. Alternative measures of the CS's tunnelling behavior.rtf
- Supporting Information - CompressedZIP File Archive/Results/Table 11. Effect of ownership structure SOEs vs. NSOEs.csv
- Supporting Information - CompressedZIP File Archive/Results/Table 12. Effect of business environment better vs. worse.csv
- Supporting Information - CompressedZIP File Archive/Results/Table 5. Correlation analysis.docx
- Supporting Information - CompressedZIP File Archive/Results/Table 6. Effect of the SLS on CS's tunneling behavior.csv
- Supporting Information - CompressedZIP File Archive/Results/Table 7. Firm fixed effects model.csv
- Supporting Information - CompressedZIP File Archive/Results/Table 8. Propensity score matching method.csv
- Supporting Information - CompressedZIP File Archive/Results/Table 9. first stage1.rtf
- Supporting Information - CompressedZIP File Archive/Results/Table 9. first stage2.rtf
- Supporting Information - CompressedZIP File Archive/Results/Table 9. first stage3.rtf
- Supporting Information - CompressedZIP File Archive/Results/Table 9. second stage.csv
