# Supplementary material for: Two tigers cannot live on the same mountain: The impact of the second largest shareholder on controlling shareholder’s tunneling behavior
Source: PLoS One. 2023 Jun 28;18(6):e0287642. doi: 10.1371/journal.pone.0287642 (PMC10306202; doi:10.1371/journal.pone.0287642)
Supplement: S1 File — (ZIP) [file pone.0287642.s001.zip › Supporting Information - CompressedZIP File Archive/Do file.do]

********************************************************************************
*************
cd C:\Users\liaoj\Desktop\PLOS\Results
use "C:\Users\liaoj\Desktop\PLOS\Data.dta", clear
****
foreach v of varlist AGE_cl AGE_ss Tun1 Tun2 Tun3 Tun4 RPT_total1 RPT_sale1 RPT_buy1 RPT_total2 RPT_sale2 RPT_buy2 RPT_Zlb RPT_lend RPT_borrow RPT_Zlbz RPT_lendz RPT_borrowz Top1S Top2S Top2dumS Top21S KGBLS GYS WZS QTS JRS FJRS ZRS FZRS Top1W Top2W Top2dumW Top21W KGBLW GYW WZW QTW JRW FJRW ZRW FZRW Top2dumWOther Top2WOther Top21WOther Top2dumWmean Top2Wmean Top21Wmean Top2dumWOther_1 Top2WOther_1 Top21WOther_1 Top2dumWmean_1 Top2Wmean_1 Top21Wmean_1 Top2W_1 Top2dumW_1 Top21W_1 Size Lev RoaA RoaB RoaC RoeA RoeB RoeC MB0 TQa TQb TQc TQd Growth BS2 BS3 ID BOS2 BOS3 { 
winsor `v', p(0.01) gen(`v'_w) 
}
//
xtset Stkcd year
global var "Top1W_w Size_w Lev_w RoaA_w Growth_w ID_w BS3_w BOS3_w"
********************************************************************************
reg RPT_total2_w RPT_sale2_w RPT_buy2_w Top2dumW_w Top2W_w Top21W_w $var i.ind i.year if year>=2010,r
gen sample=e(sample)
keep if sample==1
set more off
****2010~2020：27904observations
********************************************************************************
*5.1 Table 4. Panel A：Descriptive statistics
logout, save(Table 4. Descriptive statistics) word replace: tabstat RPT_total2_w RPT_sale2_w RPT_buy2_w Top2dumW_w Top2W_w Top21W_w $var, stats(count me med sd min max) c(s) f(%6.3f)
*Table 4. Panel B：Test for differences between groups
ttable2 RPT_total2_w RPT_sale2_w RPT_buy2_w,by(Top2dumW_w)
--------------------------------------------------------------------------
Variables   G1(0)            Mean1     G2(1)          Mean2      MeanDiff
--------------------------------------------------------------------------
RPT_to~2_w    11146           0.031       16758        0.017      0.013***
RPT_sa~2_w    11146           0.015       16758        0.009      0.006***
RPT_buy2_w    11146           0.015       16758        0.008      0.007***
--------------------------------------------------------------------------

*5.2 Correlation analysis
putdocx clear
corr2docx RPT_total2_w RPT_sale2_w RPT_buy2_w Top2dumW_w Top2W_w Top21W_w $var using Table 5. Correlation analysis.docx, title(Correlation analysis) replace star fmt(%9.3f)

*Table 6. Effect of the SLS on CS's tunneling behavior
reg RPT_total2_w Top2dumW_w $var i.ind i.year,r
est store total1
reg RPT_total2_w Top2W_w $var i.ind i.year,r
est store total2
reg RPT_total2_w Top21W_w $var i.ind i.year,r
est store total3
local csv "using Table 6. Effect of the SLS on CS's tunneling behavior.csv"  	
local m "total1 total2 total3" 	
esttab total1 total2 total3 `csv', scalar(r2 r2_a N F) compress nogap star(* 0.1 ** 0.05 *** 0.01) b(%6.3f) t(%6.3f)    


*Table 10. Alternative measures of the CS's tunnelling behavior
reg Tun1_w Top2dumW_w $var i.ind i.year,r
est store Tun11
reg Tun1_w Top2W_w $var i.ind i.year,r
est store Tun12
reg Tun1_w Top21W_w $var i.ind i.year,r
est store Tun13
local csv "using Table 10. Alternative measures of the CS's tunnelling behavior.csv"  	
local m "Tun11 Tun12 Tun13" 	
esttab Tun11 Tun12 Tun13 `csv', scalar(r2 r2_a N F) compress nogap star(* 0.1 ** 0.05 *** 0.01) b(%6.3f) t(%6.3f)    


*Table 7. Firm fixed effects model
xtreg RPT_total2_w Top2dumW_w $var i.ind i.year,r fe
est store totalfe1
xtreg RPT_total2_w Top2W_w $var i.ind i.year,r fe
est store totalfe2
xtreg RPT_total2_w Top21W_w $var i.ind i.year,r fe
est store totalfe3
local csv "using Table 7. Firm fixed effects model.csv"  	
local m "totalfe1 totalfe2 totalfe3" 	
esttab totalfe1 totalfe2 totalfe3 `csv', scalar(r2 r2_a N F) compress nogap star(* 0.1 ** 0.05 *** 0.01) b(%6.3f) t(%6.3f)    


/*Table 8. Propensity score matching method*/
***1:1***
psmatch2 Top2dumW_w $var
psmatch2 Top2dumW_w $var, outcome(RPT_total2_w) logit neighbor(1) ate common ties 
pstest $var, both graph
********graph************************************
 twoway                                                 ///
		  (kdensity _ps if _treat==1, lp(solid) lw(*1.5))      ///
          (kdensity _ps if _treat==0, lp(dash) lw(*1.5)),      ///
		  title("Before Matching")                             ///
          ytitle("Density") ylabel(,angle(0))                  ///
          xtitle("Propensity Score") xscale(titlegap(2))       ///
          xlabel(0(0.2)1, format(%2.1f))                       ///
          legend(label(1 "Treat") label(2 "Control") row(2)    ///
                 position(3) ring(0))                          ///
          scheme(s1mono)   //  scheme(s2color)  
        *- graph export		  
        graph export "C:\Users\liaoj\Desktop\PLOS\Results\PSM_match_pre.wmf", /// 
		    replace fontface("Times New Roman")	
		 
	  *-kdensity		 
	    twoway                                                 ///
		  (kdensity _ps if _treat==1,lp(solid) lw(*1.5))       ///
          (kdensity _ps if _wei!=1&_wei!=.,lp(dash) lw(*1.5)), ///
	      title("After Matching")                              ///
          ytitle("Density") ylabel(,angle(0))                  ///
          xtitle("Propensity Score") xscale(titlegap(2))       ///
          xlabel(0(0.2)1, format(%2.1f))                       ///
          legend(label(1 "Treat") label(2 "Control") row(2)    ///
                 position(3) ring(0))                          ///
          scheme(s1mono)   //   scheme(s2color)  
        *-graph export
		        graph export "C:\Users\liaoj\Desktop\PLOS\Results\PSM_match_post.wmf", /// 
		    replace fontface("Times New Roman")	
********************************************************************************
reg RPT_total2_w Top2dumW_w $var i.ind i.year if _weight!=.,r
est store PSM1
reg RPT_total2_w Top2W_w $var i.ind i.year if _weight!=.,r
est store PSM2
reg RPT_total2_w Top21W_w $var i.ind i.year if _weight!=.,r
est store PSM3
local csv "using Table 8. Propensity score matching method.csv"  	
local m "PSM1 PSM2 PSM3" 	
esttab PSM1 PSM2 PSM3 `csv', scalar(r2 r2_a N F) compress nogap star(* 0.1 ** 0.05 *** 0.01) b(%6.3f) t(%6.3f)    


****************Table 9. Instrumental variable method (2SLS)****************
tab year, gen(YEAR) 
tab ind2012, gen(IND)
set more off
*first stage
ivreg2 RPT_total2_w $var YEAR* IND* (Top2dumW_w=Top2dumW_1),savefirst
esttab _ivreg2_Top2dumW_w using Table 9. first stage1.rtf, star(* 0.1 ** 0.05 *** 0.01) replace b(3) t(3)  scalar(r2 r2_a N F)
ivreg2 RPT_total2_w $var YEAR* IND* (Top2W_w=Top2W_1),savefirst
esttab _ivreg2_Top2W_w using Table 9. first stage2.rtf, star(* 0.1 ** 0.05 *** 0.01) replace b(3) t(3)  scalar(r2 r2_a N F)
ivreg2 RPT_total2_w $var YEAR* IND* (Top21W_w=Top21W_1),savefirst
esttab _ivreg2_Top21W_w using Table 9. first stage3.rtf, star(* 0.1 ** 0.05 *** 0.01) replace b(3) t(3)  scalar(r2 r2_a N F)

*second stage
ivreg2 RPT_total2_w $var YEAR* IND* (Top2dumW_w=Top2dumW_1),first
est store IV1
ivreg2 RPT_total2_w $var YEAR* IND* (Top2W_w=Top2W_1),first
est store IV2
ivreg2 RPT_total2_w $var YEAR* IND* (Top21W_w=Top21W_1),first
est store IV3
local csv "using Table 9. second stage.csv"  
local m "IV1 IV2 IV3"  
esttab IV1 IV2 IV3 `csv', scalar(r2 r2_a N F) compress nogap star(* 0.1 ** 0.05 *** 0.01) b(%6.3f) t(%6.3f)  


*Table 11. Effect of ownership structure: SOEs vs. NSOEs
reg RPT_total2_w Top2dumW_w $var i.ind i.year if STATE==1,r
est store soe1
reg RPT_total2_w Top2W_w $var i.ind i.year if STATE==1,r
est store soe2
reg RPT_total2_w Top21W_w $var i.ind i.year if STATE==1,r
est store soe3
***
reg RPT_total2_w Top2dumW_w $var i.ind i.year if STATE==0,r
est store Nsoe1
reg RPT_total2_w Top2W_w $var i.ind i.year if STATE==0,r
est store Nsoe2
reg RPT_total2_w Top21W_w $var i.ind i.year if STATE==0,r
est store Nsoe3
local csv "using Table 11. Effect of ownership structure: SOEs vs. NSOEs.csv"  	
local m "soe1 soe2 soe3 Nsoe1 Nsoe2 Nsoe3" 	
esttab soe1 soe2 soe3 Nsoe1 Nsoe2 Nsoe3 `csv', scalar(r2 r2_a N F) compress nogap star(* 0.1 ** 0.05 *** 0.01) b(%6.3f) t(%6.3f)    


*Table 12. Effect of business environment: better vs. worse
reg RPT_total2_w Top2dumW_w $var i.ind i.year if BusenH==1,r
est store BusenH11
reg RPT_total2_w Top2W_w $var i.ind i.year if BusenH==1,r
est store BusenH21
reg RPT_total2_w Top21W_w $var i.ind i.year if BusenH==1,r
est store BusenH31
***
reg RPT_total2_w Top2dumW_w $var i.ind i.year if BusenH==0,r
est store BusenH10
reg RPT_total2_w Top2W_w $var i.ind i.year if BusenH==0,r
est store BusenH20
reg RPT_total2_w Top21W_w $var i.ind i.year if BusenH==0,r
est store BusenH30
local csv "using Table 12. Effect of business environment: better vs. worse.csv"  	
local m "BusenH11 BusenH21 BusenH31 BusenH10 BusenH20 BusenH30" 	
esttab BusenH11 BusenH21 BusenH31 BusenH10 BusenH20 BusenH30 `csv', scalar(r2 r2_a N F) compress nogap star(* 0.1 ** 0.05 *** 0.01) b(%6.3f) t(%6.3f)    
