# Supplementary material for: Two tigers cannot live on the same mountain: The impact of the second largest shareholder on controlling shareholder’s tunneling behavior
Source: PLoS One. 2023 Jun 28;18(6):e0287642. doi: 10.1371/journal.pone.0287642 (PMC10306202; doi:10.1371/journal.pone.0287642)
Supplement: S1 File — (ZIP) [file pone.0287642.s001.zip › Supporting Information - CompressedZIP File Archive/Results/Table 10. Alternative measures of the CS's tunnelling behavior.csv]

=""	="(1)"	="(2)"	="(3)"
=""	="Tun1_w"	="Tun1_w"	="Tun1_w"
="Top2dumW_w"	="-0.002***"	=""	=""
=""	="(-3.953)"	=""	=""
="Top1W_w"	="-0.013***"	="-0.013***"	="-0.015***"
=""	="(-10.684)"	="(-10.777)"	="(-10.967)"
="Size_w"	="-0.001***"	="-0.001***"	="-0.001***"
=""	="(-5.351)"	="(-5.181)"	="(-5.091)"
="Lev_w"	="0.020***"	="0.020***"	="0.020***"
=""	="(13.177)"	="(13.136)"	="(13.054)"
="RoaA_w"	="-0.059***"	="-0.059***"	="-0.059***"
=""	="(-11.102)"	="(-11.097)"	="(-11.101)"
="Growth_w"	="-0.000"	="-0.000"	="-0.000"
=""	="(-0.512)"	="(-0.563)"	="(-0.532)"
="ID_w"	="0.004"	="0.004"	="0.004"
=""	="(0.925)"	="(0.971)"	="(1.024)"
="BS3_w"	="-0.001"	="-0.001"	="-0.001"
=""	="(-0.677)"	="(-0.681)"	="(-0.573)"
="BOS3_w"	="-0.004***"	="-0.004***"	="-0.004***"
=""	="(-4.970)"	="(-4.889)"	="(-4.926)"
="1.ind"	="0.000"	="0.000"	="0.000"
=""	="(.)"	="(.)"	="(.)"
="2.ind"	="-0.003"	="-0.003"	="-0.003"
=""	="(-1.232)"	="(-1.201)"	="(-1.223)"
="3.ind"	="-0.006***"	="-0.006***"	="-0.006***"
=""	="(-2.802)"	="(-2.790)"	="(-2.787)"
="4.ind"	="-0.008***"	="-0.008***"	="-0.009***"
=""	="(-4.308)"	="(-4.311)"	="(-4.330)"
="5.ind"	="-0.011***"	="-0.011***"	="-0.011***"
=""	="(-5.480)"	="(-5.479)"	="(-5.477)"
="6.ind"	="-0.009***"	="-0.009***"	="-0.009***"
=""	="(-4.331)"	="(-4.357)"	="(-4.366)"
="7.ind"	="-0.012***"	="-0.012***"	="-0.012***"
=""	="(-5.462)"	="(-5.442)"	="(-5.420)"
="8.ind"	="0.009***"	="0.009***"	="0.009***"
=""	="(4.038)"	="(4.022)"	="(4.020)"
="9.ind"	="-0.001"	="-0.001"	="-0.001"
=""	="(-0.304)"	="(-0.306)"	="(-0.314)"
="10.ind"	="-0.001"	="-0.001"	="-0.001"
=""	="(-0.632)"	="(-0.568)"	="(-0.576)"
="11.ind"	="-0.005"	="-0.005"	="-0.005"
=""	="(-1.481)"	="(-1.482)"	="(-1.479)"
="12.ind"	="0.001"	="0.001"	="0.001"
=""	="(0.331)"	="(0.254)"	="(0.255)"
="14.ind"	="0.012***"	="0.012***"	="0.012***"
=""	="(4.818)"	="(4.799)"	="(4.814)"
="15.ind"	="0.010***"	="0.010***"	="0.010***"
=""	="(3.080)"	="(3.060)"	="(3.075)"
="16.ind"	="-0.006**"	="-0.006**"	="-0.006**"
=""	="(-2.128)"	="(-2.137)"	="(-2.136)"
="17.ind"	="-0.001"	="-0.002"	="-0.002"
=""	="(-0.575)"	="(-0.618)"	="(-0.637)"
="18.ind"	="0.001"	="0.001"	="0.001"
=""	="(0.188)"	="(0.185)"	="(0.182)"
="19.ind"	="0.001"	="0.000"	="0.000"
=""	="(0.123)"	="(0.068)"	="(0.064)"
="20.ind"	="0.004"	="0.004"	="0.003"
=""	="(0.709)"	="(0.687)"	="(0.657)"
="21.ind"	="0.002"	="0.002"	="0.002"
=""	="(0.759)"	="(0.712)"	="(0.759)"
="22.ind"	="0.002"	="0.001"	="0.001"
=""	="(0.484)"	="(0.475)"	="(0.433)"
="2010.year"	="0.000"	="0.000"	="0.000"
=""	="(.)"	="(.)"	="(.)"
="2011.year"	="-0.001"	="-0.001"	="-0.001"
=""	="(-1.298)"	="(-1.322)"	="(-1.335)"
="2012.year"	="-0.002*"	="-0.002**"	="-0.002**"
=""	="(-1.954)"	="(-1.986)"	="(-1.994)"
="2013.year"	="-0.002*"	="-0.002*"	="-0.002*"
=""	="(-1.736)"	="(-1.778)"	="(-1.783)"
="2014.year"	="-0.000"	="-0.000"	="-0.000"
=""	="(-0.464)"	="(-0.517)"	="(-0.520)"
="2015.year"	="-0.001"	="-0.001"	="-0.001"
=""	="(-0.699)"	="(-0.784)"	="(-0.789)"
="2016.year"	="-0.000"	="-0.000"	="-0.000"
=""	="(-0.430)"	="(-0.528)"	="(-0.533)"
="2017.year"	="-0.000"	="-0.000"	="-0.000"
=""	="(-0.240)"	="(-0.358)"	="(-0.359)"
="2018.year"	="0.002**"	="0.002**"	="0.002**"
=""	="(2.222)"	="(2.105)"	="(2.117)"
="2019.year"	="0.001"	="0.001"	="0.001"
=""	="(0.717)"	="(0.593)"	="(0.614)"
="2020.year"	="-0.001*"	="-0.002*"	="-0.002*"
=""	="(-1.666)"	="(-1.799)"	="(-1.781)"
="Top2W_w"	=""	="-0.009***"	=""
=""	=""	="(-4.215)"	=""
="Top21W_w"	=""	=""	="-0.004***"
=""	=""	=""	="(-4.997)"
="_cons"	="0.053***"	="0.052***"	="0.052***"
=""	="(9.884)"	="(9.706)"	="(9.786)"
="N"	="27890"	="27890"	="27890"
="r2"	="0.109"	="0.109"	="0.109"
="r2_a"	="0.108"	="0.108"	="0.108"
="F"	="47.263"	="47.252"	="47.297"
="t statistics in parentheses"
="* p<0.1	** p<0.05	*** p<0.01"
