# Supplementary material for: Two tigers cannot live on the same mountain: The impact of the second largest shareholder on controlling shareholder’s tunneling behavior
Source: PLoS One. 2023 Jun 28;18(6):e0287642. doi: 10.1371/journal.pone.0287642 (PMC10306202; doi:10.1371/journal.pone.0287642)
Supplement: S1 File — (ZIP) [file pone.0287642.s001.zip › Supporting Information - CompressedZIP File Archive/Results/Table 11. Effect of ownership structure SOEs vs. NSOEs.csv]

=""	="(1)"	="(2)"	="(3)"	="(4)"	="(5)"	="(6)"
=""	="RPT_total2_w"	="RPT_total2_w"	="RPT_total2_w"	="RPT_total2_w"	="RPT_total2_w"	="RPT_total2_w"
="Top2dumW_w"	="-0.003"	=""	=""	="-0.002***"	=""	=""
=""	="(-1.420)"	=""	=""	="(-2.697)"	=""	=""
="Top1W_w"	="0.097***"	="0.103***"	="0.108***"	="0.005*"	="0.005**"	="0.004"
=""	="(10.140)"	="(10.687)"	="(10.051)"	="(1.818)"	="(1.992)"	="(1.346)"
="Size_w"	="-0.002*"	="-0.003**"	="-0.003**"	="0.000"	="0.000"	="0.000"
=""	="(-1.794)"	="(-2.170)"	="(-2.238)"	="(0.411)"	="(0.448)"	="(0.482)"
="Lev_w"	="0.036***"	="0.037***"	="0.037***"	="0.016***"	="0.016***"	="0.016***"
=""	="(4.383)"	="(4.529)"	="(4.547)"	="(5.640)"	="(5.652)"	="(5.645)"
="RoaA_w"	="0.042"	="0.042"	="0.042"	="0.013**"	="0.013**"	="0.013**"
=""	="(1.492)"	="(1.492)"	="(1.497)"	="(1.986)"	="(2.024)"	="(1.968)"
="Growth_w"	="0.001"	="0.000"	="0.000"	="0.000"	="0.000"	="0.000"
=""	="(0.214)"	="(0.146)"	="(0.123)"	="(0.414)"	="(0.378)"	="(0.354)"
="ID_w"	="-0.015"	="-0.015"	="-0.016"	="0.013"	="0.013"	="0.013"
=""	="(-0.653)"	="(-0.668)"	="(-0.693)"	="(1.156)"	="(1.166)"	="(1.168)"
="BS3_w"	="0.036***"	="0.035***"	="0.035***"	="0.001"	="0.001"	="0.001"
=""	="(5.080)"	="(4.939)"	="(4.867)"	="(0.517)"	="(0.479)"	="(0.495)"
="BOS3_w"	="0.008**"	="0.008**"	="0.008**"	="0.008***"	="0.008***"	="0.008***"
=""	="(2.026)"	="(2.003)"	="(1.995)"	="(3.152)"	="(3.174)"	="(3.191)"
="1.ind"	="0.000"	="0.000"	="0.000"	="0.000"	="0.000"	="0.000"
=""	="(.)"	="(.)"	="(.)"	="(.)"	="(.)"	="(.)"
="2.ind"	="0.030***"	="0.030***"	="0.030***"	="0.003"	="0.003"	="0.003"
=""	="(4.334)"	="(4.312)"	="(4.350)"	="(1.451)"	="(1.506)"	="(1.436)"
="3.ind"	="0.003"	="0.003"	="0.003"	="0.010***"	="0.010***"	="0.010***"
=""	="(0.620)"	="(0.688)"	="(0.755)"	="(5.962)"	="(5.945)"	="(5.922)"
="4.ind"	="0.034***"	="0.034***"	="0.034***"	="0.008***"	="0.008***"	="0.008***"
=""	="(6.441)"	="(6.490)"	="(6.510)"	="(5.582)"	="(5.543)"	="(5.521)"
="5.ind"	="0.065***"	="0.065***"	="0.065***"	="0.010***"	="0.009***"	="0.009***"
=""	="(13.374)"	="(13.415)"	="(13.444)"	="(7.047)"	="(6.928)"	="(6.924)"
="6.ind"	="0.026***"	="0.025***"	="0.025***"	="0.004**"	="0.004**"	="0.004*"
=""	="(2.676)"	="(2.601)"	="(2.607)"	="(2.084)"	="(2.005)"	="(1.954)"
="7.ind"	="0.009"	="0.008"	="0.008"	="0.010**"	="0.010**"	="0.010**"
=""	="(1.488)"	="(1.407)"	="(1.408)"	="(2.482)"	="(2.479)"	="(2.461)"
="8.ind"	="-0.015***"	="-0.014**"	="-0.014**"	="-0.005***"	="-0.005***"	="-0.005***"
=""	="(-2.649)"	="(-2.568)"	="(-2.465)"	="(-3.840)"	="(-3.836)"	="(-3.897)"
="9.ind"	="0.010*"	="0.011*"	="0.011**"	="-0.001"	="-0.001"	="-0.001"
=""	="(1.822)"	="(1.925)"	="(1.974)"	="(-0.312)"	="(-0.339)"	="(-0.397)"
="10.ind"	="-0.019***"	="-0.020***"	="-0.020***"	="0.003"	="0.003"	="0.003"
=""	="(-4.250)"	="(-4.346)"	="(-4.355)"	="(1.449)"	="(1.396)"	="(1.365)"
="11.ind"	="-0.020***"	="-0.020***"	="-0.020***"	="0.026*"	="0.026*"	="0.026*"
=""	="(-3.983)"	="(-4.137)"	="(-4.086)"	="(1.876)"	="(1.857)"	="(1.865)"
="12.ind"	="0.028***"	="0.028***"	="0.028***"	="0.002"	="0.001"	="0.001"
=""	="(3.992)"	="(4.042)"	="(4.103)"	="(1.281)"	="(1.071)"	="(1.116)"
="14.ind"	="-0.022***"	="-0.022***"	="-0.021***"	="-0.009***"	="-0.009***"	="-0.009***"
=""	="(-4.781)"	="(-4.659)"	="(-4.591)"	="(-6.839)"	="(-6.811)"	="(-6.780)"
="15.ind"	="-0.006"	="-0.005"	="-0.005"	="0.003"	="0.003"	="0.002"
=""	="(-0.927)"	="(-0.827)"	="(-0.790)"	="(0.810)"	="(0.759)"	="(0.734)"
="16.ind"	="0.008"	="0.007"	="0.007"	="0.003"	="0.003"	="0.003"
=""	="(0.767)"	="(0.648)"	="(0.635)"	="(1.357)"	="(1.356)"	="(1.332)"
="17.ind"	="-0.009*"	="-0.009**"	="-0.009*"	="0.000"	="0.000"	="0.000"
=""	="(-1.841)"	="(-1.983)"	="(-1.949)"	="(0.155)"	="(0.091)"	="(0.038)"
="18.ind"	="-0.041***"	="-0.041***"	="-0.040***"	="-0.007"	="-0.007"	="-0.007"
=""	="(-5.140)"	="(-4.913)"	="(-4.753)"	="(-1.132)"	="(-1.099)"	="(-1.152)"
="19.ind"	="-0.004"	="-0.004"	="-0.004"	="-0.000"	="-0.001"	="-0.001"
=""	="(-0.491)"	="(-0.497)"	="(-0.434)"	="(-0.183)"	="(-0.390)"	="(-0.471)"
="21.ind"	="0.001"	="0.000"	="0.000"	="0.003"	="0.002"	="0.002"
=""	="(0.078)"	="(0.027)"	="(0.015)"	="(1.598)"	="(1.431)"	="(1.427)"
="22.ind"	="-0.004"	="-0.002"	="-0.002"	="0.009"	="0.008"	="0.008"
=""	="(-0.471)"	="(-0.303)"	="(-0.228)"	="(1.183)"	="(1.171)"	="(1.177)"
="2010.year"	="0.000"	="0.000"	="0.000"	="0.000"	="0.000"	="0.000"
=""	="(.)"	="(.)"	="(.)"	="(.)"	="(.)"	="(.)"
="2011.year"	="-0.010"	="-0.010"	="-0.010"	="-0.008*"	="-0.008*"	="-0.009*"
=""	="(-1.481)"	="(-1.493)"	="(-1.491)"	="(-1.787)"	="(-1.794)"	="(-1.805)"
="2012.year"	="-0.020***"	="-0.020***"	="-0.020***"	="-0.015***"	="-0.015***"	="-0.015***"
=""	="(-2.881)"	="(-2.900)"	="(-2.899)"	="(-3.411)"	="(-3.420)"	="(-3.432)"
="2013.year"	="-0.034***"	="-0.034***"	="-0.034***"	="-0.018***"	="-0.018***"	="-0.018***"
=""	="(-5.231)"	="(-5.254)"	="(-5.251)"	="(-4.263)"	="(-4.272)"	="(-4.276)"
="2014.year"	="-0.039***"	="-0.039***"	="-0.039***"	="-0.019***"	="-0.019***"	="-0.019***"
=""	="(-6.279)"	="(-6.297)"	="(-6.293)"	="(-4.577)"	="(-4.587)"	="(-4.582)"
="2015.year"	="-0.040***"	="-0.040***"	="-0.040***"	="-0.021***"	="-0.021***"	="-0.021***"
=""	="(-6.449)"	="(-6.478)"	="(-6.476)"	="(-5.004)"	="(-5.028)"	="(-5.027)"
="2016.year"	="-0.045***"	="-0.045***"	="-0.045***"	="-0.022***"	="-0.022***"	="-0.022***"
=""	="(-7.267)"	="(-7.295)"	="(-7.291)"	="(-5.325)"	="(-5.351)"	="(-5.348)"
="2017.year"	="-0.039***"	="-0.040***"	="-0.040***"	="-0.023***"	="-0.023***"	="-0.023***"
=""	="(-6.279)"	="(-6.324)"	="(-6.323)"	="(-5.478)"	="(-5.514)"	="(-5.514)"
="2018.year"	="-0.035***"	="-0.035***"	="-0.035***"	="-0.022***"	="-0.022***"	="-0.022***"
=""	="(-5.430)"	="(-5.487)"	="(-5.491)"	="(-5.253)"	="(-5.289)"	="(-5.296)"
="2019.year"	="-0.034***"	="-0.034***"	="-0.035***"	="-0.022***"	="-0.022***"	="-0.022***"
=""	="(-5.245)"	="(-5.318)"	="(-5.330)"	="(-5.223)"	="(-5.260)"	="(-5.264)"
="2020.year"	="-0.077***"	="-0.078***"	="-0.078***"	="-0.030***"	="-0.030***"	="-0.030***"
=""	="(-14.343)"	="(-14.454)"	="(-14.473)"	="(-7.498)"	="(-7.535)"	="(-7.535)"
="Top2W_w"	=""	="0.014"	=""	=""	="-0.013**"	=""
=""	=""	="(0.872)"	=""	=""	="(-2.575)"	=""
="Top21W_w"	=""	=""	="0.008"	=""	=""	="-0.003*"
=""	=""	=""	="(1.630)"	=""	=""	="(-1.876)"
="20.ind"	=""	=""	=""	="-0.000"	="-0.001"	="-0.001"
=""	=""	=""	=""	="(-0.244)"	="(-0.368)"	="(-0.467)"
="_cons"	="-0.036"	="-0.028"	="-0.028"	="-0.005"	="-0.006"	="-0.006"
=""	="(-1.296)"	="(-1.024)"	="(-1.015)"	="(-0.393)"	="(-0.451)"	="(-0.471)"
="N"	="10290"	="10290"	="10290"	="17614"	="17614"	="17614"
="r2"	="0.112"	="0.112"	="0.112"	="0.027"	="0.027"	="0.027"
="r2_a"	="0.109"	="0.109"	="0.109"	="0.025"	="0.025"	="0.025"
="F"	="35.185"	="35.219"	="35.207"	="18.507"	="18.521"	="18.541"
="t statistics in parentheses"
="* p<0.1	** p<0.05	*** p<0.01"
