# Supplementary material for: Two tigers cannot live on the same mountain: The impact of the second largest shareholder on controlling shareholder’s tunneling behavior
Source: PLoS One. 2023 Jun 28;18(6):e0287642. doi: 10.1371/journal.pone.0287642 (PMC10306202; doi:10.1371/journal.pone.0287642)
Supplement: S1 File — (ZIP) [file pone.0287642.s001.zip › Supporting Information - CompressedZIP File Archive/Results/Table 12. Effect of business environment better vs. worse.csv]

=""	="(1)"	="(2)"	="(3)"	="(4)"	="(5)"	="(6)"
=""	="RPT_total2_w"	="RPT_total2_w"	="RPT_total2_w"	="RPT_total2_w"	="RPT_total2_w"	="RPT_total2_w"
="Top2dumW_w"	="-0.009***"	=""	=""	="-0.002"	=""	=""
=""	="(-7.630)"	=""	=""	="(-0.662)"	=""	=""
="Top1W_w"	="0.036***"	="0.041***"	="0.040***"	="0.058***"	="0.061***"	="0.063***"
=""	="(8.106)"	="(8.985)"	="(7.700)"	="(7.054)"	="(7.493)"	="(6.920)"
="Size_w"	="0.002***"	="0.002***"	="0.002***"	="0.003**"	="0.003**"	="0.003**"
=""	="(3.466)"	="(3.531)"	="(3.384)"	="(2.173)"	="(2.148)"	="(2.114)"
="Lev_w"	="0.032***"	="0.033***"	="0.033***"	="0.023***"	="0.024***"	="0.024***"
=""	="(8.273)"	="(8.578)"	="(8.614)"	="(3.174)"	="(3.247)"	="(3.269)"
="RoaA_w"	="0.008"	="0.008"	="0.007"	="-0.005"	="-0.006"	="-0.006"
=""	="(0.823)"	="(0.754)"	="(0.681)"	="(-0.289)"	="(-0.345)"	="(-0.327)"
="Growth_w"	="-0.001"	="-0.002"	="-0.002"	="0.000"	="-0.000"	="-0.000"
=""	="(-0.857)"	="(-1.129)"	="(-1.177)"	="(0.021)"	="(-0.030)"	="(-0.031)"
="ID_w"	="0.005"	="0.005"	="0.004"	="0.045"	="0.046"	="0.045"
=""	="(0.393)"	="(0.367)"	="(0.308)"	="(1.586)"	="(1.608)"	="(1.602)"
="BS3_w"	="0.014***"	="0.014***"	="0.014***"	="0.051***"	="0.050***"	="0.050***"
=""	="(3.931)"	="(3.825)"	="(3.775)"	="(5.495)"	="(5.449)"	="(5.415)"
="BOS3_w"	="0.031***"	="0.031***"	="0.031***"	="0.011*"	="0.012*"	="0.012*"
=""	="(9.301)"	="(9.447)"	="(9.445)"	="(1.880)"	="(1.945)"	="(1.943)"
="1.ind"	="0.000"	="0.000"	="0.000"	="0.000"	="0.000"	="0.000"
=""	="(.)"	="(.)"	="(.)"	="(.)"	="(.)"	="(.)"
="2.ind"	="0.016***"	="0.016***"	="0.016***"	="0.024***"	="0.023***"	="0.023***"
=""	="(3.188)"	="(3.188)"	="(3.101)"	="(3.784)"	="(3.728)"	="(3.738)"
="3.ind"	="0.009***"	="0.009***"	="0.009***"	="0.004"	="0.004"	="0.004"
=""	="(3.967)"	="(4.022)"	="(4.019)"	="(1.020)"	="(0.899)"	="(0.891)"
="4.ind"	="0.017***"	="0.017***"	="0.017***"	="0.013***"	="0.013***"	="0.013***"
=""	="(7.186)"	="(7.160)"	="(7.177)"	="(3.118)"	="(3.009)"	="(3.012)"
="5.ind"	="0.024***"	="0.024***"	="0.024***"	="0.041***"	="0.040***"	="0.040***"
=""	="(11.030)"	="(10.936)"	="(10.978)"	="(8.834)"	="(8.687)"	="(8.734)"
="6.ind"	="0.009***"	="0.008***"	="0.008***"	="0.023***"	="0.022***"	="0.022***"
=""	="(3.250)"	="(2.985)"	="(2.915)"	="(3.112)"	="(2.974)"	="(2.989)"
="7.ind"	="0.010**"	="0.010**"	="0.010**"	="0.001"	="0.001"	="0.001"
=""	="(2.068)"	="(2.032)"	="(1.990)"	="(0.262)"	="(0.112)"	="(0.106)"
="8.ind"	="-0.015***"	="-0.015***"	="-0.016***"	="-0.006"	="-0.006"	="-0.006"
=""	="(-6.491)"	="(-6.604)"	="(-6.684)"	="(-0.750)"	="(-0.755)"	="(-0.751)"
="9.ind"	="0.002"	="0.002"	="0.002"	="0.003"	="0.003"	="0.003"
=""	="(0.586)"	="(0.709)"	="(0.752)"	="(0.569)"	="(0.463)"	="(0.465)"
="10.ind"	="-0.016***"	="-0.015***"	="-0.016***"	="-0.019***"	="-0.020***"	="-0.020***"
=""	="(-6.577)"	="(-6.380)"	="(-6.606)"	="(-4.129)"	="(-4.326)"	="(-4.357)"
="11.ind"	="-0.013***"	="-0.014***"	="-0.014***"	="0.024"	="0.023"	="0.024"
=""	="(-4.933)"	="(-5.154)"	="(-5.278)"	="(1.556)"	="(1.529)"	="(1.529)"
="12.ind"	="0.011***"	="0.011***"	="0.011***"	="0.019***"	="0.019***"	="0.019***"
=""	="(4.870)"	="(4.668)"	="(4.780)"	="(3.118)"	="(3.082)"	="(3.082)"
="14.ind"	="-0.023***"	="-0.023***"	="-0.022***"	="-0.018***"	="-0.018***"	="-0.018***"
=""	="(-10.270)"	="(-10.160)"	="(-10.137)"	="(-4.081)"	="(-4.156)"	="(-4.145)"
="15.ind"	="-0.001"	="-0.001"	="-0.001"	="-0.022***"	="-0.023***"	="-0.023***"
=""	="(-0.274)"	="(-0.343)"	="(-0.312)"	="(-2.834)"	="(-3.003)"	="(-2.995)"
="16.ind"	="0.011***"	="0.010***"	="0.010***"	="0.009*"	="0.009*"	="0.009*"
=""	="(2.833)"	="(2.761)"	="(2.745)"	="(1.823)"	="(1.809)"	="(1.820)"
="17.ind"	="-0.003"	="-0.003"	="-0.003"	="-0.002"	="-0.003"	="-0.003"
=""	="(-1.142)"	="(-1.285)"	="(-1.322)"	="(-0.461)"	="(-0.651)"	="(-0.650)"
="18.ind"	="-0.022***"	="-0.023***"	="-0.024***"	="-0.038***"	="-0.038***"	="-0.039***"
=""	="(-2.947)"	="(-3.059)"	="(-3.204)"	="(-4.186)"	="(-4.173)"	="(-4.180)"
="19.ind"	="-0.008**"	="-0.010**"	="-0.010**"	="0.005"	="0.004"	="0.004"
=""	="(-2.167)"	="(-2.422)"	="(-2.407)"	="(0.616)"	="(0.426)"	="(0.410)"
="20.ind"	="0.007**"	="0.006**"	="0.006**"	="-0.002"	="-0.003"	="-0.003"
=""	="(2.471)"	="(2.270)"	="(2.275)"	="(-0.307)"	="(-0.408)"	="(-0.365)"
="21.ind"	="0.009**"	="0.009**"	="0.009**"	="-0.003"	="-0.003"	="-0.003"
=""	="(2.244)"	="(2.057)"	="(2.071)"	="(-0.412)"	="(-0.466)"	="(-0.492)"
="22.ind"	="-0.000"	="0.001"	="0.001"	="-0.005"	="-0.004"	="-0.004"
=""	="(-0.047)"	="(0.129)"	="(0.212)"	="(-0.440)"	="(-0.413)"	="(-0.397)"
="2010.year"	="0.000"	="0.000"	="0.000"	="0.000"	="0.000"	="0.000"
=""	="(.)"	="(.)"	="(.)"	="(.)"	="(.)"	="(.)"
="2011.year"	="-0.014***"	="-0.015***"	="-0.015***"	="-0.011"	="-0.012"	="-0.011"
=""	="(-3.119)"	="(-3.186)"	="(-3.209)"	="(-0.929)"	="(-0.943)"	="(-0.942)"
="2012.year"	="-0.020***"	="-0.020***"	="-0.021***"	="-0.042***"	="-0.042***"	="-0.042***"
=""	="(-4.509)"	="(-4.605)"	="(-4.639)"	="(-3.882)"	="(-3.913)"	="(-3.914)"
="2013.year"	="-0.028***"	="-0.028***"	="-0.028***"	="-0.053***"	="-0.054***"	="-0.054***"
=""	="(-6.554)"	="(-6.632)"	="(-6.651)"	="(-5.148)"	="(-5.187)"	="(-5.191)"
="2014.year"	="-0.032***"	="-0.032***"	="-0.032***"	="-0.053***"	="-0.053***"	="-0.053***"
=""	="(-7.920)"	="(-7.983)"	="(-7.983)"	="(-5.187)"	="(-5.224)"	="(-5.227)"
="2015.year"	="-0.033***"	="-0.033***"	="-0.033***"	="-0.059***"	="-0.059***"	="-0.059***"
=""	="(-8.215)"	="(-8.340)"	="(-8.340)"	="(-5.811)"	="(-5.858)"	="(-5.862)"
="2016.year"	="-0.036***"	="-0.036***"	="-0.036***"	="-0.062***"	="-0.063***"	="-0.063***"
=""	="(-9.085)"	="(-9.200)"	="(-9.194)"	="(-6.191)"	="(-6.248)"	="(-6.254)"
="2017.year"	="-0.036***"	="-0.036***"	="-0.036***"	="-0.059***"	="-0.060***"	="-0.060***"
=""	="(-9.026)"	="(-9.187)"	="(-9.192)"	="(-5.834)"	="(-5.903)"	="(-5.912)"
="2018.year"	="-0.035***"	="-0.036***"	="-0.036***"	="-0.054***"	="-0.055***"	="-0.055***"
=""	="(-8.932)"	="(-9.150)"	="(-9.177)"	="(-5.232)"	="(-5.304)"	="(-5.313)"
="2019.year"	="-0.034***"	="-0.035***"	="-0.035***"	="-0.054***"	="-0.055***"	="-0.055***"
=""	="(-8.694)"	="(-8.913)"	="(-8.938)"	="(-5.214)"	="(-5.280)"	="(-5.285)"
="2020.year"	="-0.052***"	="-0.053***"	="-0.053***"	="-0.083***"	="-0.083***"	="-0.084***"
=""	="(-14.111)"	="(-14.331)"	="(-14.345)"	="(-8.551)"	="(-8.615)"	="(-8.624)"
="Top2W_w"	=""	="-0.025***"	=""	=""	="0.008"	=""
=""	=""	="(-3.087)"	=""	=""	="(0.503)"	=""
="Top21W_w"	=""	=""	="-0.004*"	=""	=""	="0.003"
=""	=""	=""	="(-1.865)"	=""	=""	="(0.637)"
="_cons"	="-0.102***"	="-0.106***"	="-0.105***"	="-0.172***"	="-0.173***"	="-0.173***"
=""	="(-6.089)"	="(-6.424)"	="(-6.276)"	="(-4.932)"	="(-4.951)"	="(-4.939)"
="N"	="22277"	="22277"	="22277"	="5627"	="5627"	="5627"
="r2"	="0.072"	="0.070"	="0.070"	="0.110"	="0.110"	="0.110"
="r2_a"	="0.070"	="0.069"	="0.068"	="0.104"	="0.104"	="0.104"
="F"	="33.919"	="34.279"	="34.277"	="."	="."	="."
="t statistics in parentheses"
="* p<0.1	** p<0.05	*** p<0.01"
