# Supplementary material for: Two tigers cannot live on the same mountain: The impact of the second largest shareholder on controlling shareholder’s tunneling behavior
Source: PLoS One. 2023 Jun 28;18(6):e0287642. doi: 10.1371/journal.pone.0287642 (PMC10306202; doi:10.1371/journal.pone.0287642)
Supplement: S1 File — (ZIP) [file pone.0287642.s001.zip › Supporting Information - CompressedZIP File Archive/Results/Table 6. Effect of the SLS on CS's tunneling behavior.csv]

=""	="(1)"	="(2)"	="(3)"
=""	="RPT_total2_w"	="RPT_total2_w"	="RPT_total2_w"
="Top2dumW_w"	="-0.008***"	=""	=""
=""	="(-7.186)"	=""	=""
="Top1W_w"	="0.040***"	="0.044***"	="0.044***"
=""	="(10.358)"	="(11.302)"	="(9.824)"
="Size_w"	="0.002***"	="0.002***"	="0.002***"
=""	="(4.163)"	="(4.190)"	="(4.068)"
="Lev_w"	="0.031***"	="0.032***"	="0.032***"
=""	="(9.122)"	="(9.427)"	="(9.471)"
="RoaA_w"	="0.004"	="0.003"	="0.002"
=""	="(0.428)"	="(0.338)"	="(0.255)"
="Growth_w"	="-0.001"	="-0.001"	="-0.001"
=""	="(-0.826)"	="(-1.066)"	="(-1.117)"
="ID_w"	="0.017"	="0.017"	="0.017"
=""	="(1.420)"	="(1.406)"	="(1.374)"
="BS3_w"	="0.023***"	="0.023***"	="0.022***"
=""	="(6.465)"	="(6.327)"	="(6.284)"
="BOS3_w"	="0.027***"	="0.028***"	="0.028***"
=""	="(9.503)"	="(9.677)"	="(9.715)"
="1.ind"	="0.000"	="0.000"	="0.000"
=""	="(.)"	="(.)"	="(.)"
="2.ind"	="0.020***"	="0.020***"	="0.020***"
=""	="(5.172)"	="(5.142)"	="(5.073)"
="3.ind"	="0.009***"	="0.008***"	="0.008***"
=""	="(4.116)"	="(3.974)"	="(3.900)"
="4.ind"	="0.017***"	="0.016***"	="0.016***"
=""	="(7.733)"	="(7.556)"	="(7.470)"
="5.ind"	="0.027***"	="0.027***"	="0.026***"
=""	="(13.213)"	="(12.911)"	="(12.870)"
="6.ind"	="0.012***"	="0.011***"	="0.011***"
=""	="(4.524)"	="(4.132)"	="(4.004)"
="7.ind"	="0.007**"	="0.007*"	="0.007*"
=""	="(1.967)"	="(1.812)"	="(1.731)"
="8.ind"	="-0.014***"	="-0.015***"	="-0.015***"
=""	="(-5.912)"	="(-6.111)"	="(-6.205)"
="9.ind"	="0.002"	="0.002"	="0.002"
=""	="(0.797)"	="(0.732)"	="(0.699)"
="10.ind"	="-0.016***"	="-0.017***"	="-0.017***"
=""	="(-7.553)"	="(-7.530)"	="(-7.826)"
="11.ind"	="-0.004"	="-0.005"	="-0.005"
=""	="(-0.880)"	="(-1.010)"	="(-1.075)"
="12.ind"	="0.013***"	="0.012***"	="0.012***"
=""	="(5.749)"	="(5.412)"	="(5.433)"
="14.ind"	="-0.022***"	="-0.022***"	="-0.022***"
=""	="(-10.676)"	="(-10.714)"	="(-10.722)"
="15.ind"	="-0.002"	="-0.003"	="-0.003"
=""	="(-0.658)"	="(-0.838)"	="(-0.873)"
="16.ind"	="0.011***"	="0.010***"	="0.010***"
=""	="(3.127)"	="(2.978)"	="(2.920)"
="17.ind"	="-0.003"	="-0.004*"	="-0.004*"
=""	="(-1.383)"	="(-1.779)"	="(-1.880)"
="18.ind"	="-0.025***"	="-0.026***"	="-0.027***"
=""	="(-3.321)"	="(-3.447)"	="(-3.593)"
="19.ind"	="-0.005"	="-0.007*"	="-0.007*"
=""	="(-1.397)"	="(-1.791)"	="(-1.866)"
="20.ind"	="0.006**"	="0.005*"	="0.004*"
=""	="(2.131)"	="(1.865)"	="(1.752)"
="21.ind"	="0.007**"	="0.006*"	="0.006*"
=""	="(1.966)"	="(1.723)"	="(1.710)"
="22.ind"	="-0.001"	="-0.000"	="0.000"
=""	="(-0.117)"	="(-0.016)"	="(0.029)"
="2010.year"	="0.000"	="0.000"	="0.000"
=""	="(.)"	="(.)"	="(.)"
="2011.year"	="-0.014***"	="-0.014***"	="-0.014***"
=""	="(-3.110)"	="(-3.169)"	="(-3.191)"
="2012.year"	="-0.024***"	="-0.025***"	="-0.025***"
=""	="(-5.847)"	="(-5.935)"	="(-5.967)"
="2013.year"	="-0.033***"	="-0.033***"	="-0.033***"
=""	="(-8.243)"	="(-8.328)"	="(-8.351)"
="2014.year"	="-0.036***"	="-0.036***"	="-0.036***"
=""	="(-9.380)"	="(-9.454)"	="(-9.462)"
="2015.year"	="-0.038***"	="-0.038***"	="-0.038***"
=""	="(-9.983)"	="(-10.108)"	="(-10.121)"
="2016.year"	="-0.041***"	="-0.041***"	="-0.041***"
=""	="(-10.906)"	="(-11.036)"	="(-11.043)"
="2017.year"	="-0.040***"	="-0.041***"	="-0.041***"
=""	="(-10.668)"	="(-10.842)"	="(-10.859)"
="2018.year"	="-0.039***"	="-0.040***"	="-0.040***"
=""	="(-10.309)"	="(-10.529)"	="(-10.566)"
="2019.year"	="-0.038***"	="-0.039***"	="-0.039***"
=""	="(-10.085)"	="(-10.302)"	="(-10.334)"
="2020.year"	="-0.058***"	="-0.058***"	="-0.059***"
=""	="(-16.352)"	="(-16.570)"	="(-16.596)"
="Top2W_w"	=""	="-0.022***"	=""
=""	=""	="(-2.990)"	=""
="Top21W_w"	=""	=""	="-0.003*"
=""	=""	=""	="(-1.774)"
="_cons"	="-0.123***"	="-0.126***"	="-0.125***"
=""	="(-8.040)"	="(-8.283)"	="(-8.179)"
="N"	="27904"	="27904"	="27904"
="r2"	="0.078"	="0.077"	="0.077"
="r2_a"	="0.077"	="0.076"	="0.076"
="F"	="47.143"	="47.453"	="47.440"
="t statistics in parentheses"
="* p<0.1	** p<0.05	*** p<0.01"
