# Supplementary material for: Two tigers cannot live on the same mountain: The impact of the second largest shareholder on controlling shareholder’s tunneling behavior
Source: PLoS One. 2023 Jun 28;18(6):e0287642. doi: 10.1371/journal.pone.0287642 (PMC10306202; doi:10.1371/journal.pone.0287642)
Supplement: S1 File — (ZIP) [file pone.0287642.s001.zip › Supporting Information - CompressedZIP File Archive/Results/Table 7. Firm fixed effects model.csv]

=""	="(1)"	="(2)"	="(3)"
=""	="RPT_total2_w"	="RPT_total2_w"	="RPT_total2_w"
="Top2dumW_w"	="-0.004***"	=""	=""
=""	="(-2.715)"	=""	=""
="Top1W_w"	="-0.023**"	="-0.025**"	="-0.027**"
=""	="(-2.175)"	="(-2.402)"	="(-2.389)"
="Size_w"	="-0.005***"	="-0.005***"	="-0.005***"
=""	="(-2.823)"	="(-2.827)"	="(-2.842)"
="Lev_w"	="0.017**"	="0.017**"	="0.017**"
=""	="(2.354)"	="(2.324)"	="(2.369)"
="RoaA_w"	="0.019**"	="0.020**"	="0.019**"
=""	="(2.101)"	="(2.143)"	="(2.114)"
="Growth_w"	="0.003**"	="0.003***"	="0.003***"
=""	="(2.574)"	="(2.655)"	="(2.582)"
="ID_w"	="0.025*"	="0.025*"	="0.026*"
=""	="(1.650)"	="(1.668)"	="(1.671)"
="BS3_w"	="0.014**"	="0.014**"	="0.014**"
=""	="(2.113)"	="(2.151)"	="(2.136)"
="BOS3_w"	="0.009"	="0.009"	="0.009"
=""	="(1.374)"	="(1.378)"	="(1.346)"
="1.ind"	="0.000"	="0.000"	="0.000"
=""	="(.)"	="(.)"	="(.)"
="2.ind"	="0.002"	="0.002"	="0.002"
=""	="(0.076)"	="(0.073)"	="(0.065)"
="3.ind"	="0.010"	="0.011"	="0.011"
=""	="(1.030)"	="(1.047)"	="(1.054)"
="4.ind"	="0.011"	="0.011"	="0.011"
=""	="(1.168)"	="(1.169)"	="(1.175)"
="5.ind"	="0.013"	="0.013"	="0.013"
=""	="(1.190)"	="(1.189)"	="(1.193)"
="6.ind"	="0.020"	="0.020"	="0.020"
=""	="(1.552)"	="(1.558)"	="(1.543)"
="7.ind"	="0.011"	="0.012"	="0.012"
=""	="(0.669)"	="(0.675)"	="(0.688)"
="8.ind"	="-0.010"	="-0.010"	="-0.010"
=""	="(-0.700)"	="(-0.696)"	="(-0.685)"
="9.ind"	="0.010"	="0.010"	="0.010"
=""	="(0.961)"	="(0.970)"	="(0.971)"
="10.ind"	="0.009"	="0.010"	="0.010"
=""	="(0.911)"	="(0.936)"	="(0.943)"
="11.ind"	="0.029"	="0.029"	="0.029"
=""	="(1.526)"	="(1.541)"	="(1.521)"
="12.ind"	="0.012"	="0.012"	="0.012"
=""	="(1.258)"	="(1.222)"	="(1.255)"
="14.ind"	="0.000"	="0.000"	="0.001"
=""	="(0.033)"	="(0.049)"	="(0.063)"
="15.ind"	="0.013"	="0.014"	="0.014"
=""	="(1.238)"	="(1.275)"	="(1.270)"
="16.ind"	="-0.013"	="-0.013"	="-0.013"
=""	="(-0.616)"	="(-0.601)"	="(-0.609)"
="17.ind"	="0.002"	="0.002"	="0.002"
=""	="(0.188)"	="(0.191)"	="(0.191)"
="18.ind"	="-0.017"	="-0.017"	="-0.018"
=""	="(-1.543)"	="(-1.573)"	="(-1.619)"
="19.ind"	="0.015"	="0.015"	="0.015"
=""	="(1.409)"	="(1.473)"	="(1.482)"
="20.ind"	="0.017*"	="0.017*"	="0.017*"
=""	="(1.931)"	="(1.957)"	="(1.952)"
="21.ind"	="0.011"	="0.011"	="0.011"
=""	="(0.761)"	="(0.772)"	="(0.779)"
="22.ind"	="-0.003"	="-0.003"	="-0.003"
=""	="(-0.183)"	="(-0.172)"	="(-0.164)"
="2010.year"	="0.000"	="0.000"	="0.000"
=""	="(.)"	="(.)"	="(.)"
="2011.year"	="-0.010***"	="-0.010***"	="-0.010***"
=""	="(-5.243)"	="(-5.224)"	="(-5.261)"
="2012.year"	="-0.017***"	="-0.017***"	="-0.017***"
=""	="(-7.300)"	="(-7.273)"	="(-7.310)"
="2013.year"	="-0.024***"	="-0.024***"	="-0.024***"
=""	="(-8.941)"	="(-8.941)"	="(-8.945)"
="2014.year"	="-0.026***"	="-0.026***"	="-0.026***"
=""	="(-9.180)"	="(-9.198)"	="(-9.171)"
="2015.year"	="-0.027***"	="-0.027***"	="-0.027***"
=""	="(-9.190)"	="(-9.219)"	="(-9.198)"
="2016.year"	="-0.029***"	="-0.030***"	="-0.029***"
=""	="(-9.606)"	="(-9.651)"	="(-9.610)"
="2017.year"	="-0.028***"	="-0.028***"	="-0.028***"
=""	="(-8.615)"	="(-8.670)"	="(-8.630)"
="2018.year"	="-0.025***"	="-0.025***"	="-0.025***"
=""	="(-7.286)"	="(-7.340)"	="(-7.309)"
="2019.year"	="-0.024***"	="-0.024***"	="-0.024***"
=""	="(-6.796)"	="(-6.855)"	="(-6.815)"
="2020.year"	="-0.044***"	="-0.044***"	="-0.044***"
=""	="(-11.980)"	="(-12.038)"	="(-11.976)"
="Top2W_w"	=""	="-0.034***"	=""
=""	=""	="(-2.816)"	=""
="Top21W_w"	=""	=""	="-0.007**"
=""	=""	=""	="(-2.417)"
="_cons"	="0.108**"	="0.109**"	="0.110***"
=""	="(2.549)"	="(2.563)"	="(2.595)"
="N"	="27904"	="27904"	="27904"
="r2"	="0.049"	="0.049"	="0.049"
="r2_a"	="0.048"	="0.048"	="0.048"
="F"	="10.221"	="10.232"	="10.210"
="t statistics in parentheses"
="* p<0.1	** p<0.05	*** p<0.01"
