# Supplementary material for: Two tigers cannot live on the same mountain: The impact of the second largest shareholder on controlling shareholder’s tunneling behavior
Source: PLoS One. 2023 Jun 28;18(6):e0287642. doi: 10.1371/journal.pone.0287642 (PMC10306202; doi:10.1371/journal.pone.0287642)
Supplement: S1 File — (ZIP) [file pone.0287642.s001.zip › Supporting Information - CompressedZIP File Archive/Results/Table 8. Propensity score matching method.csv]

=""	="(1)"	="(2)"	="(3)"
=""	="RPT_total2_w"	="RPT_total2_w"	="RPT_total2_w"
="Top2dumW_w"	="-0.006***"	=""	=""
=""	="(-4.401)"	=""	=""
="Top1W_w"	="0.029***"	="0.028***"	="0.026***"
=""	="(5.440)"	="(5.299)"	="(4.646)"
="Size_w"	="0.003***"	="0.003***"	="0.003***"
=""	="(3.232)"	="(3.433)"	="(3.388)"
="Lev_w"	="0.025***"	="0.025***"	="0.025***"
=""	="(5.128)"	="(5.041)"	="(5.039)"
="RoaA_w"	="0.004"	="0.004"	="0.004"
=""	="(0.298)"	="(0.306)"	="(0.289)"
="Growth_w"	="-0.001"	="-0.001"	="-0.001"
=""	="(-0.749)"	="(-0.800)"	="(-0.796)"
="ID_w"	="0.022"	="0.022"	="0.022"
=""	="(1.243)"	="(1.264)"	="(1.245)"
="BS3_w"	="0.028***"	="0.028***"	="0.028***"
=""	="(5.468)"	="(5.440)"	="(5.445)"
="BOS3_w"	="0.020***"	="0.020***"	="0.020***"
=""	="(5.314)"	="(5.362)"	="(5.323)"
="1.ind"	="0.000"	="0.000"	="0.000"
=""	="(.)"	="(.)"	="(.)"
="2.ind"	="0.029***"	="0.030***"	="0.029***"
=""	="(5.018)"	="(5.045)"	="(4.983)"
="3.ind"	="0.011***"	="0.011***"	="0.011***"
=""	="(4.148)"	="(4.147)"	="(4.105)"
="4.ind"	="0.015***"	="0.015***"	="0.015***"
=""	="(5.818)"	="(5.761)"	="(5.700)"
="5.ind"	="0.028***"	="0.027***"	="0.027***"
=""	="(11.357)"	="(11.177)"	="(11.150)"
="6.ind"	="0.011***"	="0.010***"	="0.010***"
=""	="(3.833)"	="(3.562)"	="(3.459)"
="7.ind"	="0.010*"	="0.010*"	="0.009*"
=""	="(1.852)"	="(1.802)"	="(1.754)"
="8.ind"	="-0.011***"	="-0.012***"	="-0.012***"
=""	="(-4.228)"	="(-4.282)"	="(-4.370)"
="9.ind"	="0.003"	="0.003"	="0.003"
=""	="(0.872)"	="(0.871)"	="(0.840)"
="10.ind"	="-0.014***"	="-0.014***"	="-0.014***"
=""	="(-5.197)"	="(-5.045)"	="(-5.234)"
="11.ind"	="0.002"	="0.001"	="0.001"
=""	="(0.198)"	="(0.151)"	="(0.117)"
="12.ind"	="0.012***"	="0.011***"	="0.011***"
=""	="(4.264)"	="(4.093)"	="(4.091)"
="14.ind"	="-0.019***"	="-0.019***"	="-0.019***"
=""	="(-7.836)"	="(-7.781)"	="(-7.782)"
="15.ind"	="0.003"	="0.002"	="0.002"
=""	="(0.553)"	="(0.465)"	="(0.455)"
="16.ind"	="0.007"	="0.007"	="0.007"
=""	="(1.570)"	="(1.538)"	="(1.489)"
="17.ind"	="-0.003"	="-0.003"	="-0.003"
=""	="(-0.967)"	="(-1.101)"	="(-1.158)"
="18.ind"	="-0.021*"	="-0.021*"	="-0.022*"
=""	="(-1.795)"	="(-1.833)"	="(-1.901)"
="19.ind"	="0.001"	="0.001"	="0.000"
=""	="(0.267)"	="(0.120)"	="(0.069)"
="20.ind"	="0.005"	="0.004"	="0.004"
=""	="(1.605)"	="(1.502)"	="(1.424)"
="21.ind"	="0.012**"	="0.012**"	="0.012*"
=""	="(2.076)"	="(1.966)"	="(1.954)"
="22.ind"	="0.007"	="0.008"	="0.008"
=""	="(0.833)"	="(0.888)"	="(0.903)"
="2010.year"	="0.000"	="0.000"	="0.000"
=""	="(.)"	="(.)"	="(.)"
="2011.year"	="-0.013**"	="-0.013**"	="-0.013**"
=""	="(-2.174)"	="(-2.183)"	="(-2.192)"
="2012.year"	="-0.023***"	="-0.023***"	="-0.023***"
=""	="(-3.894)"	="(-3.928)"	="(-3.944)"
="2013.year"	="-0.033***"	="-0.033***"	="-0.033***"
=""	="(-5.941)"	="(-5.976)"	="(-5.992)"
="2014.year"	="-0.037***"	="-0.038***"	="-0.038***"
=""	="(-6.909)"	="(-6.950)"	="(-6.951)"
="2015.year"	="-0.040***"	="-0.041***"	="-0.041***"
=""	="(-7.602)"	="(-7.674)"	="(-7.674)"
="2016.year"	="-0.041***"	="-0.042***"	="-0.042***"
=""	="(-7.562)"	="(-7.622)"	="(-7.622)"
="2017.year"	="-0.043***"	="-0.043***"	="-0.043***"
=""	="(-8.113)"	="(-8.209)"	="(-8.217)"
="2018.year"	="-0.038***"	="-0.039***"	="-0.039***"
=""	="(-7.046)"	="(-7.170)"	="(-7.181)"
="2019.year"	="-0.038***"	="-0.039***"	="-0.039***"
=""	="(-7.028)"	="(-7.145)"	="(-7.158)"
="2020.year"	="-0.059***"	="-0.060***"	="-0.060***"
=""	="(-11.757)"	="(-11.887)"	="(-11.894)"
="Top2W_w"	=""	="-0.026**"	=""
=""	=""	="(-2.443)"	=""
="Top21W_w"	=""	=""	="-0.006*"
=""	=""	=""	="(-1.924)"
="_cons"	="-0.128***"	="-0.132***"	="-0.130***"
=""	="(-5.779)"	="(-5.970)"	="(-5.890)"
="N"	="13356"	="13356"	="13356"
="r2"	="0.073"	="0.072"	="0.072"
="r2_a"	="0.070"	="0.069"	="0.069"
="F"	="24.146"	="24.386"	="24.386"
="t statistics in parentheses"
="* p<0.1	** p<0.05	*** p<0.01"
