# Supplementary material for: Two tigers cannot live on the same mountain: The impact of the second largest shareholder on controlling shareholder’s tunneling behavior
Source: PLoS One. 2023 Jun 28;18(6):e0287642. doi: 10.1371/journal.pone.0287642 (PMC10306202; doi:10.1371/journal.pone.0287642)
Supplement: S1 File — (ZIP) [file pone.0287642.s001.zip › Supporting Information - CompressedZIP File Archive/Results/Table 9. second stage.csv]

=""	="(1)"	="(2)"	="(3)"
=""	="RPT_total2_w"	="RPT_total2_w"	="RPT_total2_w"
="Top2dumW_w"	="-0.011***"	=""	=""
=""	="(-8.338)"	=""	=""
="Top1W_w"	="0.037***"	="0.043***"	="0.041***"
=""	="(10.203)"	="(11.957)"	="(9.786)"
="Size_w"	="0.003***"	="0.003***"	="0.002***"
=""	="(4.830)"	="(4.848)"	="(4.707)"
="Lev_w"	="0.030***"	="0.031***"	="0.032***"
=""	="(9.121)"	="(9.488)"	="(9.598)"
="RoaA_w"	="0.005"	="0.004"	="0.003"
=""	="(0.521)"	="(0.413)"	="(0.303)"
="Growth_w"	="-0.001"	="-0.001"	="-0.001"
=""	="(-0.690)"	="(-1.047)"	="(-1.107)"
="ID_w"	="0.018*"	="0.018*"	="0.018"
=""	="(1.678)"	="(1.669)"	="(1.635)"
="BS3_w"	="0.024***"	="0.023***"	="0.023***"
=""	="(7.269)"	="(7.069)"	="(7.043)"
="BOS3_w"	="0.027***"	="0.028***"	="0.028***"
=""	="(11.855)"	="(12.184)"	="(12.229)"
="YEAR1"	="0.057***"	="0.058***"	="0.058***"
=""	="(21.484)"	="(21.939)"	="(21.981)"
="YEAR2"	="0.044***"	="0.045***"	="0.044***"
=""	="(17.826)"	="(18.140)"	="(18.131)"
="YEAR3"	="0.033***"	="0.034***"	="0.034***"
=""	="(14.190)"	="(14.449)"	="(14.421)"
="YEAR4"	="0.025***"	="0.025***"	="0.025***"
=""	="(10.851)"	="(11.134)"	="(11.131)"
="YEAR5"	="0.021***"	="0.022***"	="0.022***"
=""	="(9.470)"	="(9.788)"	="(9.819)"
="YEAR6"	="0.020***"	="0.020***"	="0.020***"
=""	="(8.871)"	="(9.070)"	="(9.090)"
="YEAR7"	="0.017***"	="0.017***"	="0.017***"
=""	="(7.643)"	="(7.830)"	="(7.863)"
="YEAR8"	="0.017***"	="0.018***"	="0.018***"
=""	="(8.176)"	="(8.265)"	="(8.280)"
="YEAR9"	="0.019***"	="0.019***"	="0.019***"
=""	="(9.237)"	="(9.206)"	="(9.177)"
="YEAR10"	="0.020***"	="0.019***"	="0.019***"
=""	="(9.561)"	="(9.525)"	="(9.505)"
="IND1"	="0.001"	="0.000"	="0.000"
=""	="(0.170)"	="(0.060)"	="(0.023)"
="IND2"	="0.022***"	="0.021***"	="0.020***"
=""	="(3.537)"	="(3.405)"	="(3.297)"
="IND3"	="0.010*"	="0.009"	="0.008"
=""	="(1.796)"	="(1.598)"	="(1.514)"
="IND4"	="0.018***"	="0.017***"	="0.016***"
=""	="(3.367)"	="(3.131)"	="(3.038)"
="IND5"	="0.029***"	="0.027***"	="0.027***"
=""	="(5.400)"	="(5.122)"	="(5.021)"
="IND6"	="0.014**"	="0.012*"	="0.011*"
=""	="(2.236)"	="(1.888)"	="(1.772)"
="IND7"	="0.009"	="0.008"	="0.007"
=""	="(1.537)"	="(1.280)"	="(1.174)"
="IND8"	="-0.013**"	="-0.014**"	="-0.015**"
=""	="(-2.064)"	="(-2.304)"	="(-2.393)"
="IND9"	="0.004"	="0.003"	="0.002"
=""	="(0.622)"	="(0.448)"	="(0.382)"
="IND10"	="-0.015**"	="-0.016***"	="-0.017***"
=""	="(-2.484)"	="(-2.654)"	="(-2.816)"
="IND11"	="-0.002"	="-0.004"	="-0.005"
=""	="(-0.252)"	="(-0.420)"	="(-0.486)"
="IND12"	="0.014**"	="0.012**"	="0.012**"
=""	="(2.524)"	="(2.199)"	="(2.161)"
="IND13"	="-0.021***"	="-0.022***"	="-0.022***"
=""	="(-3.663)"	="(-3.843)"	="(-3.874)"
="IND14"	="-0.001"	="-0.002"	="-0.003"
=""	="(-0.094)"	="(-0.327)"	="(-0.378)"
="IND15"	="0.012"	="0.011"	="0.010"
=""	="(1.628)"	="(1.435)"	="(1.369)"
="IND16"	="-0.001"	="-0.003"	="-0.004"
=""	="(-0.186)"	="(-0.469)"	="(-0.548)"
="IND17"	="-0.023"	="-0.025"	="-0.026"
=""	="(-1.182)"	="(-1.291)"	="(-1.340)"
="IND18"	="-0.003"	="-0.006"	="-0.007"
=""	="(-0.167)"	="(-0.367)"	="(-0.409)"
="IND19"	="0.007"	="0.005"	="0.005"
=""	="(0.607)"	="(0.445)"	="(0.386)"
="IND20"	="0.009"	="0.007"	="0.007"
=""	="(1.324)"	="(1.029)"	="(0.994)"
="Top2W_w"	=""	="-0.034***"	=""
=""	=""	="(-4.641)"	=""
="Top21W_w"	=""	=""	="-0.007***"
=""	=""	=""	="(-2.876)"
="_cons"	="-0.181***"	="-0.186***"	="-0.184***"
=""	="(-13.335)"	="(-13.716)"	="(-13.573)"
="N"	="27788"	="27788"	="27788"
="r2"	="0.078"	="0.077"	="0.077"
="r2_a"	="0.077"	="0.076"	="0.076"
="F"	="61.079"	="59.783"	="59.427"
="t statistics in parentheses"
="* p<0.1	** p<0.05	*** p<0.01"
